# Supplementary material for: Tanshinone IIA inhibits malignant progression in a spontaneous breast cancer mouse model by attenuating tissue factor-mediated angiogenesis
Source: Front Pharmacol. 2026 Jul 9;17:1848311. doi: 10.3389/fphar.2026.1848311 (PMC13391833; doi:10.3389/fphar.2026.1848311)
Supplement: Supplementary file 1 [file Table1.xlsx]

## Sheet: Sheet1
TCMSP and SwissTargetPrediction			GEO
TanIIA	TanIIB	Przewaquinone A	GSE21422
DRD1	TERT	DRD1	LOC284825
CHRM3	CES2	F2	PGM5-AS1
F2	AKR1B1	KCNH2	FIGN
CHRM1	PTPN6	SCN5A	ABCA9
SCN5A	PTPN11	PTGS2	LOC101926960
CHRM5	CES1	OPRD1	ACVR1C
PTGS2	CDC25A	ADRA1A	CA4
CHRM4	CDC25B	ADRB2	ECM2
OPRD1	OPRK1	OPRM1	WDFY3-AS2
ACHE	PDE2A	DPP4	MAP1LC3C
ADRA1A	PDE10A	HSP90	KL
CHRM2	CNR1	CHRNA7	COL10A1
ADRB2	CNR2	PRSS1	FOXP2
OPRM1	CDC25C	NCOA1	KLF15
DPP4	PRKDC	AKR1B1	GPIHBP1
CHRNA7	KDR	CES1	HOXA4
NCOA1	CDK2	CES2	HIF3A
RXRA	MAP2K1	TERT	ADAMTS9-AS2
RELA	GRM5	PTPN11	HLF
BCL2	KIF11	PTPN6	GPD1
FOS	FNTA	MPI	TSLP
CDKN1A	PGGT1B	PTPRC	SVEP1
MMP9	HSD11B1	CDC25A	C10orf10
JUN	P2RX7	ASAH1	COPG2IT1
AHSA1	CDK5R1	RBP4	FGF2
CASP3	OPRM1	STS	VIT
TP53	LRRK2	CHRM1	C14orf180
NFKBIA	GRK7	PDE5A	TMEM246
FASN	STK38	HIF1A	CCDC85A
EDNRA	HIPK4	ACHE	HSPB2
EDN1	ERN1	MAOA	ATP2A2
CYP3A4	OXSR1	HSD11B1	TUSC5
CYP1A2	STK39	MAP2K1	MME
MYC	MAP3K13	ADORA1	ITGA1
CYP1A1	ICK	MME	FRMD3
NR1I2	MAP3K15	CHRM3	PCDH9
NPM1	MAST1	NR3C1	GAS1RR
ECE1	SBK1	MAPK14	SDPR
PARP4	HUNK	PLA2G2A	RRM2
CALCR	FYN	ADK	ADH1C
ITGB3	CSF1R	PIK3CA	FMO2
AKR1B1	ABL1	P2RX7	RAPGEF3
CES1	FLT1	EGFR	TMEM132C
TERT	PRPF4B	CASP3	SPTBN1
PTPN6	SNRK	CASP6	NTRK2
CES2	DSTYK	CASP7	ALDH1L1
PTPN11	MAP3K12	CASP8	RNF150
CDC25C	PDGFRB	CASP2	SSX2IP
MPI	KIT	BRD4	HOXC10
CDC25A	FLT4	SORD	MAOA
PTPRC	FLT3	SCN9A	GPR146
CDC25B	INSR	HPGD	GNG11
ALOX5	IKBKB	XIAP	SOX5
HTR6	PDGFRA	CHEK1	NIPSNAP3B
PDE10A	EGFR	ICAM1	COMP
AR	RET	VCAM1	PHYKPL
CYP19A1	YES1	SELE	ADH1B
P2RX7	MAP2K3	HMGCR	SYN2
MTNR1A	PRKAA2	CNR1	TLN2
MTNR1B	JAK3	DYRK1A	CIDEA
BRS3	MAP2K6	CLK4	S100B
GRM5	AURKB	CLK1	UGGT1
SLC6A3	BLK	CLK2	ANGPT1
NR4A1	DYRK1A	DYRK1B	MRAP
TSPO	RPS6KA3	GRM5	FAM107A
HCRTR2	PHKG2	GRM1	EZH2
HCRTR1	CSNK1G1	MDM2	KLHL31
PGR	MYLK	NR3C2	CIDEC
MGLL	DAPK3	SERPINA6	CLIC5
MAP3K8	CAMK1	SHBG	PREX2
AURKB	CAMK4	UPP1	H2AFY
MAPKAPK2	CHEK2	CDC25B	SLC20A1
CSNK1G1	PDPK1	MPO	ETNK1
HRH3	CSNK1G2	MTOR	BTNL9
CTSS	RPS6KA1	PRKCA	SLC19A3
BRD4	DAPK1	PLA2G1B	PALMD
BRD2	LCK	PSEN1	TRIM59
BRD3	PRKD3	GBA	RBMS3
PDE5A	MAPK10	ELANE	TRHDE-AS1
KCNA5	SRC	PDE10A	ACSM5
FAAH	PTK2	CA2	ACKR4
HSD11B1	MAP3K11	ADORA2A	DENND1B
C5AR1	FGFR3	PYGL	PGM5
MAPK14	MYLK2	ADORA3	TMEM220
CSNK1D	CSNK1A1	CA1	MIF
NQO2	CAMK2D	CA12	SCAPER
CLK4	NTRK1	CA9	ADH5
AKT1	CSNK1D	ABCB1	CLDN5
EPHX1	JAK1	ABL1	CFD
EGFR	MAP3K9	CHRM2	HOTAIR
FNTA FNTB	MAP2K4	JAK1	CPSF6
ADORA1	ITK	JAK2	SPP1
ADORA2A	MAP2K2	SCD	GPC3
ADORA2B	JAK2	CDC25C	PIK3CA
KDR	ROCK2	PARP1	AOC3
JAK2	PAK3	MKNK1	KCTD5
TLR9	PKN2	GABRA5	NCAM1
NPY5R	CDK7	SLC5A2	LYVE1
IGF1R		MAP3K8	AMOTL2
NR3C2		GSK3B	GALNT15
NR3C1		PRKCG	IDH3A
NPY2R		PRKCB	WBSCR17
PSEN1		CTSL	VGLL3
PSEN2		CTSB	SIK2
TMIGD3		SLC5A1	PDE2A
SCN9A		ALPL	GIMAP1
NOS2		IL6	LIFR
PPOX		CHRM4	HSPB7
PIM1		AR	CCBE1
EPHX2		CHRM5	PIR-FIGF
CCR2		ADAM17	NPR1
PIM3			HNRNPA3
G6PC			GSPT1
GSK3B			GID4
PRKCG			BCL6
CDK2			LOC101930400
PREP			LTBP4
KCNA3			CXorf36
CNR1			TBX15
CNR2			LIMS2
CDK5R			FAM110A
DRD4			PTRF
NR1I3			ACACB
HDAC2			ATOH8
HDAC1			PTGER3
SLC6A2			HEPN1
SLC6A4			KAT2B
PTAFR			GIPC2
GSK3A			BIRC5
MDM2			ZWILCH
MCHR1			EZH1
PIM2			LOC101930114
			BHMT2
			SCRN2
			MYZAP
			WHSC1
			UHRF1
			GLYAT
			NUSAP1
			PPARG
			LOC101930168
			PAFAH1B3
			LOC100507311
			GSN
			RMI1
			EEPD1
			MAF
			SLC12A8
			NAT8L
			GNAI1
			GPX3
			CAV1
			MARCKSL1
			ZBTB16
			SYNPO2
			BUB1B
			CAV2
			FOXO1
			TMED2
			AIFM2
			MTHFD1
			EMP1
			CD36
			EIF4E3
			MMP11
			RAD51AP1
			GULP1
			INHBA
			PPP1R14A
			IER3IP1
			MTHFD2
			RRP15
			HOXA7
			ZNF436-AS1
			DENND2A
			GPAM
			BMP2
			SLC35A2
			PFKFB3
			TAL1
			ITIH5
			DMRT2
			SSBP2
			CLEC4GP1
			TMEM206
			RPL23AP32
			AASS
			TNFRSF12A
			PHF3
			COX7A1
			SLC16A7
			ANXA11
			FOXN3
			RNF180
			KCNB1
			CDKN3
			ATP6AP1
			NR3C1
			CAT
			DEFB132
			LMNB1
			ERMP1
			KANK3
			LRRC57
			PALM2-AKAP2
			USP33
			FAM208A
			QKI
			OLFML2A
			SYNE1
			SORBS1
			CD300LG
			THRSP
			PLXNA4
			ERG
			CCNB1
			MRAS
			TNS1
			TIMP4
			RBMS2
			KIAA1107
			CSF1
			AURKA
			PCDH19
			LMNB2
			CENPF
			PPP2R1B
			CORO2A
			CAPG
			HN1L
			MTF2
			CPED1
			GYG2
			CKMT2
			FHL1
			TMEM37
			ARHGAP20
			RFX2
			ADGRF5
			AP1S1
			ITGA7
			UTRN
			LIPE
			ANXA1
			ROBO3
			CCDC50
			STXBP2
			PCYOX1
			SLC7A10
			RAB11FIP2
			CDO1
			KCNIP2
			CXCR4
			EBF1
			PQLC2L
			TNMD
			GDF10
			THSD7B
			CDC42SE1
			SRP54
			EBF3
			MBOAT7
			RNF149
			NEK7
			TOMM34
			LAMA4
			ARHGEF6
			PCK1
			CCNB2
			MOB3C
			G0S2
			MYCT1
			UBE2C
			CCDC178
			AP1S2
			PIK3R2
			MIR6716
			GYPC
			PLPP3
			RGN
			CYP2U1
			S100P
			DTX1
			CKLF-CMTM1
			CYGB
			ASPM
			SNTB2
			CKS2
			PPP1R3E
			RBP7
			CRABP2
			MIR6756
			SGO2
			DCUN1D3
			CDKN2C
			HOXA5
			TXNDC17
			TNFRSF10B
			ZNRF2
			PLIN4
			TACR1
			POU6F1
			CBR4
			RAB22A
			FAXDC2
			CYP26B1
			BLOC1S1-RDH5
			AP1M2
			TNS2
			PTTG1
			ABTB1
			RBPMS
			B3GNT2
			AGPAT2
			EXOSC7
			MAPK13
			WISP1
			TNPO1
			PDE3B
			FADS3
			SBK1
			MIR6778
			CLMP
			ALDH3A2
			BIK
			PRC1
			SCN4B
			SMC1A
			KIF7
			SNX33
			PYCR1
			KPNA1
			SERP1
			SASH1
			CEP68
			NAALAD2
			MAGI2-AS3
			RDH11
			CAMK1
			GLDN
			PNPLA2
			HRCT1
			GABARAPL3
			MCAM
			MBNL1
			SQLE
			C14orf169
			MELK
			HN1
			SP1
			ROBO4
			BIN1
			BNIP2
			ANKRD29
			FAM122A
			RBM45
			SEPT6
			CALB2
			STGC3
			PLEKHF1
			HBG2
			CLEC14A
			LETMD1
			SERPING1
			LOC105379426
			DMD
			ADSS
			MMP28
			KIAA0101
			EMX2OS
			FAM122B
			TPPP3
			NEK2
			BOLA3-AS1
			SIX4
			AKR1C1
			GHR
			TIMELESS
			ISG20L2
			GSTM5
			ARHGEF28
			LPL
			KMO
			PKM
			LOC100288911
			C3orf14
			C19orf12
			MOCS1
			ADCYAP1R1
			TMED3
			ESRP1
			WBP4
			LOC101929583
			EVC2
			SIPA1L3
			ELMOD2
			IARS
			LEF1
			RDH5
			PTEN
			YIPF4
			LOC100506870
			PPIE
			NECTIN3
			EGFEM1P
			SUCLG1
			CASZ1
			TNXB
			DBF4
			PDE11A
			FBXO31
			PRLR
			SLC37A1
			SFPQ
			ADGRL4
			EPHA4
			CCDC82
			KCNT2
			BCOR
			GPBAR1
			SLC50A1
			GABARAPL1
			AHNAK
			PCGF5
			CASKIN1
			HMCN2
			SHE
			EDNRB
			SMARCA5
			PCOLCE2
			ALDH2
			LMOD1
			GRK3
			MIR3934
			NIFK-AS1
			STOX1
			CA3
			PRELP
			MYRIP
			ADRA1A
			DPT
			VAMP8
			LRRC1
			FERMT2
			ULK3
			DCN
			ALAD
			DMRT3
			SLC7A5
			TOP1
			RNF19B
			ABCA6
			HSPA12B
			SOD3
			LRRC2
			LEP
			RASA3
			CDC14B
			SNRPG
			SOX4
			GPR137B
			GNL3L
			CENPL
			DNMT1
			NMB
			ZNF385D
			SLC48A1
			STAT5B
			HADH
			RBP4
			ANLN
			LLGL2
			CCDC107
			HBA2
			RNASE1
			PRDM2
			CLEC7A
			TEAD1
			DDX24
			GNAL
			DLC1
			COQ8A
			VHL
			CDK1
			FLJ20021
			SNX2
			SGF29
			PAK3
			MTX2
			VWF
			CKAP2
			MARC1
			ADAMTSL4
			PER3
			LOC102723845
			HCAR3
			JARID2
			CCNE2
			MUC1
			TSPAN4
			RAP1A
			PLAC9
			DIAPH2
			BLCAP
			SCAMP3
			EHBP1
			SPCS3
			CERS6
			ACSS2
			ELAVL1
			HABP4
			TMEM165
			BARD1
			EIF4E
			LPXN
			TP53RK
			NLGN1
			NR5A2
			BAZ1A
			CYTH2
			CKLF
			TNIP1
			COPG1
			ATP1A2
			CEP112
			MIR6883
			FAM110C
			PIGM
			PID1
			PCNX1
			FGD5
			MYOM1
			ZSCAN16
			PTBP3
			EBF2
			RBM12
			PRIMA1
			ARHGEF40
			LOC286437
			MDK
			IRF7
			OSTC
			LOC101929761
			TMEM33
			ZWINT
			GPRASP1
			SLC44A1
			TACC1
			HSPB6
			PTPRB
			STAT5A
			LVRN
			FAM228A
			FANCI
			DGAT2
			SMARCC2
			FAM199X
			ILDR1
			ELMOD3
			RAB15
			HIST1H2BH
			BVES
			FAM47E-STBD1
			TOB2
			EGFLAM
			PDIA4
			STXBP1
			RAB3D
			HSDL2
			INHBC
			MOB1A
			ACADS
			MIR1182
			NATD1
			CISD2
			KRT8
			TM4SF18
			MPPED2
			IDH2
			PEX13
			GNG2
			TPM3
			HELLS
			RAB8A
			TYMS
			GIMAP8
			LAMP3
			JADE1
			STX11
			AVPI1
			APOL6
			SDC1
			SPAG1
			GALNT16
			ITSN1
			RPL26L1
			HPRT1
			NHLRC2
			SNORD14D
			ARHGAP6
			CARMN
			EIF5
			PC
			RGL1
			G3BP2
			NACAD
			MLXIPL
			LOC101927137
			PCNA
			SAV1
			ECT2
			TMEM100
			DNAJC9
			PLIN1
			GORAB
			FAM83H
			SMC4
			STX3
			MYO15B
			TMTC1
			TTC23
			H2AFZ
			SLC6A6
			STBD1
			SLC35E1
			MORF4L2
			SCARA5
			CCM2L
			SIDT2
			ALDH6A1
			PGA4
			GALT
			EPT1
			ANTXR2
			PARVA
			CREBRF
			CD34
			VARS
			P3H2
			SPRTN
			ZNF106
			CALCOCO1
			SEPT8
			HRASLS5
			TMEM47
			UGP2
			RHNO1
			GID8
			HYI
			CCDC69
			LY75-CD302
			CCNA2
			MAD2L1
			WDR12
			SNX21
			KIF4A
			COPB2
			NIPA2
			GSKIP
			VAV3
			TET3
			MYL9
			ZNF326
			CRY2
			PIK3R1
			WRNIP1
			B4GALT3
			LRRC15
			SOX6
			AKR1C3
			DDR2
			PNP
			ACADL
			IGSF9
			IGFBP6
			ASPA
			BMP6
			CRBN
			SLK
			KPNA2
			SV2B
			PGM2
			C10orf54
			TXNIP
			RBSN
			MOSPD1
			MIR497HG
			CREB3L4
			PRCD
			UFSP2
			SLC4A4
			BLNK
			RGMA
			SPDEF
			TJP3
			FXYD1
			VPS26A
			MAP4
			KIF11
			SH3BP5
			SLC44A4
			MMRN2
			JTB
			RBM47
			FEN1
			CDKN1C
			SKI
			SNX15
			EPS15
			MRPL42
			TMOD1
			LINC01354
			NTRK3
			CD99L2
			ESD
			POLR2H
			FGFR2
			RARRES2
			CFL2
			GALNT7
			AGTR1
			MGLL
			TGFBR2
			NPR2
			STARD8
			PCAT19
			KLHDC1
			ANO6
			KANK1
			LYSMD4
			ENAH
			NPHP3-ACAD11
			GTF2F1
			CDS1
			FAM162B
			LOC101929726
			DTL
			RPN2
			ALDH18A1
			BORA
			BMX
			ZBED4
			SEMA3G
			ARF6
			KDM5B
			POLE2
			HBB
			NPAS3
			CEBPA
			C8orf88
			PDIA3
			PPIL1
			ST3GAL6
			ARFGEF3
			GALE
			MAT2A
			LOC100653057
			CASP3
			LRP3
			MMD
			MSX1
			KIF26A
			CHEK1
			C15orf48
			NUP50
			PHF19
			EZR
			RRAS
			BPNT1
			NOTCH4
			CCDC167
			FANCD2
			CTPS1
			LRRC34
			PRSS8
			COX4I2
			AGO3
			MIR21
			FAM96A
			TYRO3
			TFE3
			SCN4A
			CDC42EP2
			PRR5
			HNRNPK
			STX8
			ACAT1
			FBLN5
			TMPO
			PECR
			DNAJC18
			PLA2G16
			VMP1
			FAM76A
			LOC105378828
			TIMP1
			RCC2
			SGCG
			CEP76
			OCIAD2
			HIST2H2BE
			METTL7A
			HDGF
			DHDDS
			MRPL14
			ALDOC
			CSK
			CCT6A
			ABLIM3
			SAYSD1
			IGIP
			HEATR3
			MIR6787
			KLF9
			SAP30
			DLGAP5
			GRHL2
			UBE2T
			TRIB3
			SNX1
			ARID5B
			PCDH18
			C1orf56
			MTURN
			DOPEY2
			STAB1
			ADCY4
			PPDPF
			SYNE3
			PTPN11
			ECHDC1
			MIR3658
			XPO5
			PTPRM
			PGK1
			TCF7L2
			SF3B4
			KDM2A
			KLB
			TMCO1
			PRR11
			PARP1
			SYNCRIP
			SCN9A
			LINC00968
			PHIP
			SUCLA2
			ANGPTL4
			PDHA1
			KDM2B
			LOC728705
			LOC100653137
			F10
			MYO5B
			DIXDC1
			INPP5K
			EHD2
			MYO6
			CYBRD1
			STX7
			SMYD4
			CHPF2
			PEAR1
			PTPA
			VAMP2
			PDGFC
			NMNAT2
			ACO1
			GMFB
			PFKFB1
			PXK
			STIL
			CFH
			DUSP3
			CMTM6
			CDCA5
			PARP12
			PPP3CB
			F12
			TMED9
			CSN1S1
			LOC100507424
			RBPJ
			TMEM14A
			NFATC2IP
			FAM26E
			BRAP
			LTC4S
			FNDC5
			SERINC2
			SLC52A2
			FUBP1
			ENPP2
			VWA9
			GPR34
			MAN2A2
			ABHD17C
			NOVA2
			ACBD4
			LRRTM2
			SPINT2
			EXOC6B
			ZNF300P1
			PRELID3B
			LOC100996506
			UFC1
			EPAS1
			MAP7D3
			LRRN3
			NFYA
			PAK4
			UBE2D1
			MYEOV
			DDX3X
			FBXL3
			UBR3
			VAMP3
			MB
			GPLD1
			CDCA3
			EML3
			BLM
			IRS2
			HNRNPR
			HNRNPAB
			APCDD1
			ICAM2
			MRPL19
			GJA9-MYCBP
			CSRNP3
			MECOM
			SRPRB
			ATP6V1A
			SERINC1
			POGK
			SEC23B
			GJB2
			RUSC2
			AFTPH
			TMEM51
			PSD4
			CENPE
			RASEF
			AKAP12
			CNTNAP3B
			ZBTB4
			VKORC1L1
			GNRH1
			TPX2
			EMX2
			HSPA12A
			ANKS1A
			LMBR1
			RABEP2
			FAM13A
			NIPSNAP1
			DAAM2
			FAM83D
			PRKAR2B
			IL11RA
			SGPL1
			PPP1R2
			PBK
			BTBD6
			KIF20A
			CDH5
			FLVCR1
			ARHGAP10
			ADRB1
			DACT2
			ATP13A1
			MIR452
			GSTCD
			ZNF827
			TADA1
			ARPC3
			NACC1
			BMPR1A
			COBLL1
			ADAR
			ZEB2
			ADAM10
			CNOT11
			NOVA1
			ETFB
			SMS
			TDG
			SH3D19
			HSPG2
			GPATCH11
			ADAMTS5
			VOPP1
			FXYD3
			SOX17
			PIP5K1A
			LOC105373878
			SHANK3
			LRRC8E
			DHRS3
			QTRT2
			RHOQ
			HSPH1
			RGCC
			LARP4
			CHL1
			YTHDF2
			RHOJ
			VTI1B
			FGFBP2
			PTP4A1
			ATXN1L
			SRD5A1
			ACSL1
			NNAT
			ARHGEF15
			APOBEC3B
			PIP4K2C
			TMEM132A
			LSM4
			YAP1
			TRIM27
			FZD4
			SH3GLB1
			JAZF1
			FREM1
			DPCD
			TTBK2
			FEZ2
			LOC101927733
			NLRP1
			MIR636
			ARF4
			TRNAU1AP
			TRAF4
			RGS1
			CRYAB
			KCTD10
			FGF14-AS2
			IGSF3
			CUTC
			SLC22A3
			RSBN1L
			SEC62
			AK3
			ARSD
			MASP1
			MYCBP2
			MINPP1
			LNPEP
			NUMBL
			MT1M
			RALGPS2
			BSPRY
			MRPL3
			PGRMC2
			WISP2
			TNFSF12-TNFSF13
			GINS1
			LRRN4CL
			ABCD2
			PINK1
			ABCA1
			FBXO28
			HOTAIRM1
			LILRB5
			RCL1
			SMG6
			ZBED3-AS1
			CCDC3
			DPY19L2
			C4orf46
			ADAM33
			ADGRA2
			PPL
			HMGN1
			GTSE1
			ADNP
			PLPP7
			GFRA2
			CXCL12
			C1QTNF1
			EIF3M
			LGALS12
			LOC401052
			OSBPL1A
			NDN
			FAM64A
			SCYL3
			MARVELD3
			SDHD
			ABHD5
			KIF23
			CEP55
			PRR5-ARHGAP8
			KCND2
			MAGI1
			RCAN3
			B4GAT1
			CRK
			IL18
			RUFY3
			KNOP1
			MKI67
			LOC101060399
			NKAP
			APITD1-CORT
			ZNF217
			GNG12
			ZBTB20
			RFX5
			RAN
			CPEB1
			TPD52
			HRH1
			SPTAN1
			HMGA1
			GRK5
			TRIM33
			CTIF
			LSR
			LMBRD1
			REV3L
			EPB41L5
			SUMO1
			KIAA1522
			MICU3
			SEC23IP
			TRIM52-AS1
			ATP1B2
			UBA6
			LOC102723493
			LGI4
			FAM129B
			MCM2
			C2CD2
			PMP22
			IGFBP5
			PTK7
			LHX6
			PMS2CL
			ZC3H13
			RBBP4
			CAST
			BICDL1
			TTC28
			C20orf194
			OMD
			RAB25
			DAPK2
			SLC25A42
			E2F3
			TIPRL
			S100A4
			FABP4
			STARD9
			MSRB3
			ATXN3
			C1orf123
			RPS6KA1
			SMARCA4
			ARHGAP31
			STARD13
			CRYZL1
			SEC24A
			P2RY12
			PPAT
			WDR55
			TGFBR3
			FAM219B
			PHKA2
			TCP11L2
			LOC100505938
			BRI3BP
			ERO1A
			TRIP13
			CLCN3
			CSAD
			DBNDD1
			HERC1
			EPCAM
			KATNAL1
			TPRG1L
			RBPMS2
			CORO2B
			NEK9
			NUDT16L1
			MTFP1
			ACTR3
			EIF1
			FGFR1OP
			MGAT4A
			SLC35G2
			ZNF219
			GS1-124K5.11
			VDAC1
			LYPLA2
			ST14
			PLSCR4
			SLC27A1
			NUF2
			MAP2K5
			SLIT3
			TSPAN17
			CENPU
			B3GALNT1
			PTBP1
			PSMB4
			ARRB1
			ARHGEF7
			SGCB
			H2AFX
			HMMR
			LSM7
			TXNDC9
			SSPN
			BNIP3L
			CPM
			CDC42SE2
			SLC2A1
			LAGE3
			LOC101928623
			KCTD12
			SAMD4A
			ARHGAP21
			PLEKHA6
			GGPS1
			MXRA7
			ADAM8
			PNPLA7
			B3GALT6
			CELSR1
			ADRB2
			SHTN1
			NUDT7
			LOC101927933
			LYRM5
			ST6GALNAC3
			HIST1H2BE
			RABIF
			MIR4745
			MAN2C1
			HCFC2
			DAP
			IFI30
			DEGS2
			PRPS2
			CHCHD2
			SRP72
			ILF3
			FAM126A
			ANKRD53
			MSMO1
			DLG3
			NDC80
			PJA1
			C6orf89
			ADIRF
			FGD4
			RANBP9
			LYZ
			PRR15L
			ERBB3
			SNRPC
			DNMT3A
			IGSF10
			LOC101929500
			LATS2
			HINT3
			SLC9A9
			LRRC70
			SHROOM4
			NUP210
			OLFM1
			TACC3
			VEGFB
			SEPT9
			ST6GALNAC6
			SYDE1
			ST3GAL3
			ITPA
			EIF4EBP2
			PLEKHH2
			CYB5R3
			PLEKHF2
			RTN3
			PCCA
			PTH1R
			RASIP1
			LOC101060443
			PRDX6
			KIF2C
			EMCN
			FOXA1
			MAP3K9
			TYSND1
			UST
			EPRS
			ITGB1BP1
			KNL1
			SYNGR2
			LINC00312
			RNPC3
			LOC101060604
			TRIM62
			ABRACL
			C22orf39
			LINC00961
			EHHADH
			SNRPE
			TMEM79
			CNKSR2
			MTMR10
			ZNF471
			MIR6773
			KIAA1468
			FGF7P3
			SESTD1
			MOCS2
			ANGPTL2
			LINC00921
			PALM
			GCH1
			SLITRK4
			HMGB3
			PKD1L2
			LRBA
			ANGPTL1
			PELI2
			HACD3
			RSPH1
			UBQLN1
			MAGED1
			SEPHS2
			STX12
			CEP120
			ANKRD35
			TIMM17A
			PAIP1
			TGIF1
			TMEM189-UBE2V1
			TEF
			ACBD3
			SUCO
			TCTEX1D2
			TMTC4
			STAG1
			C1orf131
			CSTF3
			PYGM
			CBX3
			DUSP10
			SNCA
			NUDT16
			TMEM245
			CDK5
			NMRAL1
			CASP6
			PCDHB5
			TSHZ2
			TMEM41B
			DPP3
			VPS53
			MDFIC
			HNRNPA2B1
			KLHL42
			SLC35F6
			RECK
			ARHGAP5
			DAZAP1
			C11orf31
			DOCK6
			PYGL
			YRDC
			HSD17B6
			REV1
			APH1A
			MMP9
			SORBS3
			ESYT1
			ANKRD65
			HELQ
			WDR34
			RMI2
			SYNE4
			TLCD2
			CD24
			SEPSECS-AS1
			LIAS
			PROM2
			SYTL1
			BCL2A1
			SPINT1
			TMEM133
			FRA10AC1
			PRCC
			DCTPP1
			PLAGL1
			UBE2Q1
			COPZ2
			TKT
			KLHL29
			CNBP
			PPIH
			SAA2
			XPA
			TBC1D13
			ATP8B1
			SBF2
			ABCC9
			CLCN6
			ADAM19
			RTKN
			SEMA6A
			MOV10
			ARHGAP24
			RACGAP1
			ECE2
			MRPL47
			SS18L2
			LGALS8
			RAB11B-AS1
			YTHDF1
			ATP8B4
			MAPK6
			NSUN2
			TAF8
			CIZ1
			SMC2
			RCC1
			ARL2
			FRG1CP
			PRKCZ
			RETSAT
			NCBP1
			RNF144B
			COPS2
			SSR1
			MCPH1
			RAB27A
			CPXM2
			NOTCH1
			PLCL2
			SNX9
			PHACTR4
			CDH11
			CDC16
			THRB
			NCEH1
			LYRM7
			GNPNAT1
			DPM2
			MIR99AHG
			APBA1
			METTL21A
			RPS24
			RUVBL1
			CFLAR
			MED14
			LMO2
			CENPK
			CYYR1
			COA6
			ACADVL
			LINC00702
			SNX25
			CELF2
			UNC5B
			ZAK
			RUSC1
			C1orf112
			P2RY14
			CHKB
			MBNL2
			ANKRD20A12P
			BAX
			DHX15
			ADO
			DCAF5
			HCG11
			SPG20
			ADAMTSL3
			CLDN7
			VSTM4
			NAALADL1
			PDK4
			CD9
			AZI2
			MEX3D
			SLC38A1
			CEP41
			MAML2
			PPP1R1A
			AZIN1
			SHCBP1
			TMEM140
			ZBTB38
			CEACAM6
			KDF1
			RAB27B
			KCTD13
			TOR2A
			TCF3
			GTF3C2
			SULF1
			SLC29A4
			ZNF236
			MIR3620
			MRPS31
			PAICS
			EEF1E1
			RAPGEF2
			USP30
			LEPROT
			ADAMTS1
			PLAUR
			SPRY2
			ARRDC1
			SVIP
			RUNX1T1
			CHCHD10
			PLPP1
			PEX19
			TOR3A
			SHMT2
			ZNF438
			PPM1A
			LDB2
			GGTA1P
			PECAM1
			NAV2
			POLL
			CWF19L2
			HSPA5
			ZNF641
			AMT
			RASGRF2
			JAM2
			ST8SIA6-AS1
			FAM72A
			SCYL2
			ALDH3B2
			ALPK3
			MSI2
			YBEY
			CREBL2
			LARP6
			PPIB
			PI16
			HLA-E
			APOC1
			HPGDS
			SORD
			SEMA4B
			LRRC37A2
			FMNL2
			LOC101929819
			TRMT6
			TOP2A
			TMEM63C
			NIN
			YWHAH
			BUB1
			PLA2G4A
			LOC100509445
			ZFP28
			TOB1
			LIPT1
			DAP3
			WDFY2
			KIF13A
			CCDC127
			NR1D2
			NDC1
			KBTBD11
			RUNX1-IT1
			SAMD12
			THUMPD3
			EFCAB14
			CRTAP
			FAM102A
			FHDC1
			SLC7A8
			SPATS2L
			CBX7
			HIST2H2AA4
			ZNF710
			LIG1
			MCM4
			MITF
			PLA2G7
			LRP1
			STX6
			CPSF2
			FOXO3
			PDZD11
			CANX
			GNG5
			RBPMS-AS1
			TIMP3
			GGCT
			BASP1
			TDP1
			LOC100506388
			LOC643733
			NUTF2P4
			LOC100286925
			PDGFRA
			NFIA
			S100A14
			PRG4
			PSENEN
			COL11A1
			CABLES1
			ACAA2
			MIR6513
			CTNNAL1
			LARP4B
			FBXL5
			NRN1
			IPO5
			EPB42
			RNASE4
			ADH1A
			RYR3
			TRHDE
			KLC1
			PAFAH1B1
			TXN
			ADD1
			C14orf28
			LINC01140
			DHX9
			AAMDC
			REL
			TMEM120B
			SMAD6
			MREG
			KRT18
			CARMIL1
			TRIP10
			CNPY2
			CSNK2A2
			TMEM42
			SYNPO
			ALDH1A1
			TIE1
			PEMT
			WASF3
			PPP1R12B
			CHST11
			DDX21
			IRX5
			SAA2-SAA4
			PDZRN3-AS1
			RAMP2
			MYH11
			DR1
			TFAP2A
			DOK1
			ADAMDEC1
			SRSF4
			UBFD1
			AGK
			LSM2
			CCDC71
			MAZ
			PSMA5
			PLP1
			CLIP4
			CHD1L
			PAXIP1
			ETFDH
			EPB41L1
			CSDE1
			NDRG2
			A2M
			AVPR1A
			PML
			TFG
			POSTN
			TMEM88
			EDA
			IQGAP3
			HPS3
			STT3B
			TK2
			NEDD9
			MIR1244-3
			TNRC6A
			FAM213B
			CCDC25
			PTMA
			MAMDC2
			EEA1
			OIP5
			PNN
			KIAA0368
			HFE
			LRRFIP1
			PSIP1
			NAV3
			TMC5
			STRBP
			AQP1
			TSPAN13
			CNTNAP2
			TLR3
			ODF2
			LAMP2
			KLHDC8B
			ARL8B
			KIAA0430
			LRFN5
			TCF4
			NDUFC1
			CRYBG3
			MID1
			ADCY6
			TIGAR
			VAV2
			MIR1282
			LAMP5
			SPX
			GINS2
			LHFP
			ABCA5
			CDC20
			RNPEP
			EPB41L2
			ARHGEF12
			ECHDC3
			PIK3C3
			SYTL4
			NFIX
			HOPX
			KIF1C
			HBP1
			COL6A6
			DMTN
			TBC1D2B
			GTDC1
			NOTCH2
			C2orf40
			HIST1H4J
			AKT3
			LOC102724030
			GIMAP6
			SLC25A13
			AAGAB
			MYO9A
			HIST1H2BD
			F11R
			CRHBP
			TRIOBP
			NAA40
			ABCA8
			LOC374443
			FAM8A1
			SLC12A4
			WHRN
			FBXO22
			ORC6
			ADD3-AS1
			NCAPG
			AREL1
			RNF19A
			TSPAN3
			TMOD2
			GFOD1
			ABHD14A
			PRRG3
			ROGDI
			MARVELD2
			TREM2
			WDFY3
			TRIM14
			HAND2-AS1
			MSH3
			LPCAT4
			C1orf122
			PPP2CA
			CACNA2D1
			MYB
			DIO3OS
			TESK1
			STAMBP
			FBXL14
			RCN2
			LOC101930075
			HYAL1
			TLCD1
			CORO1C
			PYGO1
			DPY30
			PLEKHM1
			CDC7
			DNAJC10
			GABPB1
			MID2
			SOX7
			MGEA5
			MPDZ
			FGF1
			PLIN5
			MTMR9LP
			SSR2
			NFIB
			YPEL4
			LOC339166
			TBC1D7
			WDR86
			ABHD2
			MIR664B
			FOXM1
			MYO7A
			EDN1
			DNAJB12
			RAB11A
			ECSCR
			TINAGL1
			MYO1C
			SPATS2
			PAQR4
			GSK3B
			SUSD6
			ZNF395
			ENSA
			ACAP1
			APOB
			MTM1
			HEIH
			DPYSL2
			MLLT11
			LDHB
			OVOL2
			NFKBIE
			ZNF692
			MYEF2
			CIRBP
			PDZD2
			THSD7A
			C1orf106
			CXorf40B
			TMEM198B
			DYNLT1
			DUSP5
			GOLPH3
			MOB3B
			PKP3
			MPHOSPH9
			PIWIL4
			CHD9
			SLX4IP
			KCTD15
			SNCG
			ERCC5
			RRAGC
			DOCK11
			SNORA16A
			SMARCAD1
			NR1D1
			SLC30A7
			IPO4
			RSPRY1
			ING3
			GOT2
			DIP2C
			PRRC2C
			MARCO
			ILF2
			HOGA1
			SRPK1
			PHTF2
			CHRDL1
			MEST
			ATN1
			GEN1
			H2BFS
			FGFR1
			SEPT4
			NOP58
			BIRC6
			C11orf70
			ADM
			HIST1H2AC
			LINC01128
			PCDHB15
			GPATCH4
			HNMT
			RAB11FIP4
			NPR3
			ACBD6
			SMIM3
			ERP27
			AKT2
			RILP
			FNDC10
			MET
			NCK1
			NMT2
			TRIM11
			TUBA1C
			CEP57L1
			LOXL4
			ZNF367
			MYCL
			ADAM28
			ADGRD1
			CTHRC1
			MYD88
			PRPF4B
			ABHD11
			DENR
			NVL
			ARPC5L
			TLN1
			ZNF200
			DAPP1
			DTYMK
			SH3RF3
			RAB26
			WHAMMP2
			UBE2H
			NFE2L1
			HYMAI
			ANG
			ACKR3
			ARHGEF10
			TTC39A
			CNOT6
			KRTCAP2
			H2AFV
			IDS
			EFNA4
			NUP62
			CAPZA1
			KIF21A
			CLDN4
			RIPK2
			TMEM178A
			RXRA
			SNX27
			ZFPM2
			SLC35F5
			ZNF468
			COL4A2
			SAT2
			SAP18
			RNASEH2A
			CTU2
			CST3
			MTFR2
			GTPBP1
			RAB1A
			CLGN
			KCNJ8
			MEIS3P1
			GBE1
			SGK2
			IER3
			ZFP69B
			SLAMF8
			ZDHHC18
			THYN1
			TDO2
			HDAC7
			TRIM56
			NPNT
			PDZRN3
			TM9SF2
			NLRX1
			GAS1
			ATP6V0B
			PSRC1
			NAXE
			E2F8
			CYB561
			PRPF4
			UBE2S
			MICAL2
			BGN
			MIR4640
			TOLLIP
			GAPDH
			TOX3
			OIP5-AS1
			LINC01420
			CALR
			DEPDC1
			MYO16
			RBM17
			KCNJ2
			C5orf22
			NT5E
			NCSTN
			USP53
			LMO7
			GPR89A
[truncated: 2,579 more rows]
